# Supplementary material for: The Effect of a Combined Hydrogen Peroxide-MlrA Treatment on the Phytoplankton Community and Microcystin Concentrations in a Mesocosm Experiment in Lake Ludoš
Source: Toxins (Basel). 2019 Dec 11;11(12):725. doi: 10.3390/toxins11120725 (PMC6950535; doi:10.3390/toxins11120725)
Supplement: Supplementary file 1 [file toxins-11-00725-s001.zip]

Archive with 4 entries (4 files):
- Table S3.Phytoplankton abundance at stage II of the mesocosm experiment. Potential MC-producers are indicated by the red font.xlsx
- Figure S1. The growth of H2O2-treated M. aeruginosa culture and the intracellular amount of MC calculated per OD730 = 1.pdf
- Table S1. mcyB_M2q and mcyE_M2q primers.pdf
- Table S2. Phytoplankton abundance at stage I of the mesocosm experiment. Potential MC-producers are indicated by the red font.xlsx
