# Supplementary material for: The Effect of a Combined Hydrogen Peroxide-MlrA Treatment on the Phytoplankton Community and Microcystin Concentrations in a Mesocosm Experiment in Lake Ludoš
Source: Toxins (Basel). 2019 Dec 11;11(12):725. doi: 10.3390/toxins11120725 (PMC6950535; doi:10.3390/toxins11120725)
Supplement: Supplementary file 1 [file toxins-11-00725-s001.zip › Table S3.Phytoplankton abundance at stage II of the mesocosm experiment. Potential MC-producers are indicated by the red font.xlsx]

## Sheet: Table S3_additional data
Phytoplankton abundance at stage I of the mesocosm experiment. Potential MC-producers are indicated by red font
Abbreviations: mean - avarage number of cells per 1 ml, SD - standard deviation, min - minimal value in group, max - maximal value in group
Takson		time zero					control (A)					B					C					D
		mean	SD	min	max		mean	SD	min	max		mean	SD	min	max		mean	SD	min	max		mean	SD	min	max
Cyanobacteria
Actinastrum aciculare		0	0	0	0		0	0	0	0		0	0	0	0		0	0	0	0		0	0	0	0
Aphanizomenon flos-aquae		30.7692	65.7874	0	184.615		200	400	0	800		30.7692	35.5292	0	61.5385		153.846	162.815	0	369.231		41.0256	71.0585	0	123
Aphanocapsa sp.		0	0	0	0		0	0	0	0		0	0	0	0		0	0	0	0		0	0	0	0
Jaaginema sp.		69.2308	101.051	0	246.154		723.077	1446.15	0	2892.31		1830.77	1218.79	492.308	3323.08		215.385	216.116	0	430.769		123.077	106.588	61.5385	246.154
Limnococcus limneticus		0	0	0	0		15.3846	30.7692	0	61.5385		15.3846	30.7692	0	62		0	0	0	0		41.0256	35.5292	0	61.5385
Limnothrix sp.		0	0	0	0		0	0	0	0		0	0	0	0		0	0	0	0		0	0	0	0
Microcystis sp.		53.8462	152.3	0	430.769		76.9231	116.49	0	246.154		15.3846	30.7692	61.5385	0		0	0	0	0		0	0	0	0
Microcystis wesenbergii		7.69231	21.7571	0	61.5385		30.7692	61.5385	0	123.077		0	0	0	0		0	0	0	0		0	0	0	0
Oscillatoria sp.		0	0	0	0		0	0	0	0		76.9231	92.3077	0	184.615		0	0	0	0		0	0	0	0
Planktolyngbya limnetica		15.3846	28.4868	0	61.5385		46.1538	92.3077	0	184.615		15.3846	30.7692	0	61.5385		15.3846	30.7692	0	61.5385		20.5128	35.5292	0	61.5385
Planktolyngbya circumcreta		0	0	0	0		0	0	0	0		0	0	0	0		0	0	0	0		41.0256	71.0585	0	123.077
Planktothrix agardhii		1876.92	1446.95	0	3446.15		1184.62	913.281	184.615	2400		692.308	790.276	0	1600		184.615	292.982	0	615.385		3343.59	3409.88	1046.15	7261.54
Pseudanabaena limnetica		0	0	0	0		0	0	0	0		0	0	0	0		0	0	0	0		0	0	0	0
Eucaryotic phytoplankton
Coelastrum astroideum		0	0	0	0		0	0	0	0		0	0	0	0		0	0	0	0		0	0	0	0
Coelastrum microporum		7.69231	21.7571	0	61.5385		15.3846	30.7692	0	61.5385		0	0	0	0		0	0	0	0		0	0	0	0
Cryptomonas erosa		0	0	0	0		0	0	0	0		0	0	0	0		0	0	0	0		0	0	0	0
Cyclotella sp.		2592.31	3187.37	430.769	10092.3		2230.77	2281.84	492.308	5538.46		2307.69	1157.29	861.538	3692.31		1061.54	571.513	492.308	1846.15		1948.72	2362.9	553.846	4676.92
Desmodesmus communis		161.538	271.124	0	800		323.077	393.638	0	861.538		46.1538	58.9186	0	123.077		61.5385	71.0585	0	123.077		164.103	35.5292	123.077	184.615
Desmodesmus opoliensis		0	0	0	0		61.5385	123.077	0	246.154		15.3846	30.7692	0	62		30.7692	35.5292	0	61.5385		20.5128	35.5292	0	62
Desmodesmus spinosus		130.769	283.797	0	800		323.077	393.638	0	861.538		261.538	307.179	0	676.923		184.615	150.738	0	307.692		246.154	282.005	0	553.846
Diplochloris sp.		0	0	0	0		0	0	0	0		30.7692	35.5292	0	62		46.1538	92.3077	0	185		0	0	0	0
Euglena sp.		0	0	0	0		0	0	0	0		0	0	0	0		0	0	0	0		0	0	0	0
Fotterella tetrachlorelloides		30.7692	32.8937	0	61.5385		30.7692	35.5292	0	61.5385		61.5385	87.0285	0	184.615		0	0	0	0		143.59	35.5292	123	184.615
Fragilaria sp.		69.2308	95.5475	0	184.615		0	0	0	0		138.462	105.097	0	246.154		215.385	390.822	0	800		61.5385	61.5385	0	123.077
Francea sp.		23.0769	45.7861	0	123.077		0	0	0	0		46.1538	92.3077	0	185		46.1538	58.9186	0	123.077		41.0256	35.5292	0	61.5385
Kirchneriella sp.		246.154	456.974	0	1353.85		384.615	444.826	0	800		707.692	319.763	430.769	1169.23		415.385	373.902	61.5385	738.462		123.077	61.5385	61.5385	184.615
Koliella longiseta		0	0	0	0		30.7692	35.5292	0	61.5385		30.7692	61.5385	0	123		15.3846	30.7692	0	62		0	0	0	0
Lagerheimia ciliata		61.5385	73.5525	0	184.615		92.3077	61.5385	0	123.077		184.615	132.938	61.5385	369.231		123.077	207.169	0	430.769		184.615	268.24	0	492.308
Lagerheimia genevensis		161.538	173.863	0	430.769		153.846	106.588	0	246.154		507.692	532.643	123.077	1292.31		123.077	142.117	0	246.154		328.205	71.0585	246.154	369.231
Monoraphidium circinale		0	0	0	0		0	0	0	0		0	0	0	0		0	0	0	0		0	0	0	0
Monoraphidium contortum		3669.23	4288.05	0	13784.6		7723.08	4623.04	1353.85	11200		8307.69	4322.32	3753.85	12123.1		5584.62	2540.96	2338.46	8307.69		7897.44	3908.7	3446.15	10769.2
Monoraphidium griffithii		61.5385	104.019	0	307.692		46.1538	58.9186	0	123.077		76.9231	77.4342	0	184.615		46.1538	58.9186	0	123.077		102.564	35.5292	62	123.077
Monoraphidium irregulare		0	0	0	0		0	0	0	0		0	0	0	0		0	0	0	0		0	0	0	0
Mucidosphaerium pulchellum		30.7692	87.0285	0	246.154		46.1538	58.9186	0	123.077		76.9231	153.846	0	308		76.9231	92.3077	0	184.615		41.0256	71.0585	0	123.077
Nephrocytium sp.		15.3846	43.5143	0	123.077		184.615	251.23	0	553.846		430.769	240.971	123.077	676.923		323.077	327.081	61.5385	800		102.564	128.103	0	246.154
Nitzschia acicularis		30.7692	32.8937	0	61.5385		0	0	0	0		476.923	444.826	61.5385	861.538		61.5385	87.0285	0	184.615		410.256	710.585	0	1230.77
Nitzschia sp.		15.3846	43.5143	0	123.077		0	0	0	0		0	0	0	0		15.3846	30.7692	0	61.5385		0	0	0	0
Oocystella sp.		0	0	0	0		30.7692	35.5292	0	61.5385		61.5385	87.0285	0	184.615		46.1538	58.9186	0	123.077		0	0	0	0
Pediastrum boryanum		7.69231	21.7571	0	61.5385		15.3846	30.7692	0	61.5385		0	0	0	0		0	0	0	0		20.5128	35.5292	0	61.5385
Phacotus lenticularis		30.7692	46.5187	0	123.077		123.077	246.154	0	492.308		0	0	0	0		46.1538	58.9186	0	123.077		41.0256	71.0585	0	123.077
Scenedesmus quadricauda		46.1538	107.849	0	307.692		215.385	290.819	0	615.385		30.7692	61.5385	0	123		30.7692	61.5385	0	123.077		20.5128	35.5292	61.5385	0
Tetradesmus lagerheimii		884.615	1843.79	0	5415.38		1692.31	1883.05	0	4123.08		876.923	450.465	246.154	1230.77		600	363.633	246.154	1107.69		800	374.324	553.846	1230.77
Tetraedron caudatum		0	0	0	0		15.3846	30.7692	0	61.5385		0	0	0	0		0	0	0	0		0	0	0	0
Tetraedron minimum		30.7692	46.5187	0	123.077		15.3846	30.7692	0	61.5385		30.7692	35.5292	0	61.5385		0	0	0	0		20.5128	35.5292	0	61.5385
Tetrastrum glabrum		23.0769	45.7861	0	123.077		261.538	232.303	61.5385	492.308		92.3077	61.5385	0	123.077		92.3077	79.4458	0	184.615		41.0256	35.5292	0	61.5385
Ulnaria bipes		0	0	0	0		0	0	0	0		15.3846	30.7692	0	61.5385		0	0	0	0		0	0	0	0
Ulnaria ulna		23.0769	45.7861	0	123.077		76.9231	30.7692	61.5385	123.077		46.1538	58.9186	0	123.077		15.3846	30.7692	0	61.5385		20.5128	35.5292	0	61.5385
Ulnaria acus		238.462	490.588	0	1353.85		0	0	0	0		123.077	174.057	0	369.231		0	0	0	0		0	0	0	0
