# Supplementary material for: The Effect of a Combined Hydrogen Peroxide-MlrA Treatment on the Phytoplankton Community and Microcystin Concentrations in a Mesocosm Experiment in Lake Ludoš
Source: Toxins (Basel). 2019 Dec 11;11(12):725. doi: 10.3390/toxins11120725 (PMC6950535; doi:10.3390/toxins11120725)
Supplement: Supplementary file 1 [file toxins-11-00725-s001.zip › Table S2. Phytoplankton abundance at stage I of the mesocosm experiment. Potential MC-producers are indicated by the red font.xlsx]

## Sheet: Table S2_additional data
Phytoplankton abundance at stage I of the mesocosm experiment. Potential MC-producers are indicated by red font
Abbreviations: mean - avarage number of cells per 1 ml, SD - standard deviation, min - minimal value in group, max - maximal value in group
Takson		time zero					control (A)					B					D
		mean	SD	min	max		mean	SD	min	max		mean	SD	min	max		mean	SD	min	max
Cyanobacteria
Aphanizomenon flos-aquae		480	424.578	0	960		453.333	380.175	80	840		60	28.2843	40	80		200	56.5685	160	240
Aphanocapsa sp.		10	20	0	40		66.6667	115.47	0	200		60	28.2843	40	80		20	28.2843	0	40
Limnothrix sp.		10020	2099.02	7400	12240		15373.3	6070.83	10080	22000		200	226.274	40	360		14660	6307.39	10200	19120
Microcystis sp.		60	95.219	0	200		26.6667	23.094	0	40		20	28.2843	0	40		0	0	0	0
Microcystis wesenbergii		10	20	0	40		0	0	0	0		40	56.5685	0	80		40	56.5685	0	80
Planktolyngbya limnetica		10	20	0	40		226.667	358.515	0	640		0	0	0	0		0	0	0	0
Planktothrix agardhii		30	38.2971	0	80		813.333	1206.87	0	2200		0	0	0	0		180	84.8528	120	240
Pseudanabaena limnetica		0	0	0	0		53.3333	92.376	0	160		0	0	0	0		0	0	0	0
Eucaryotic phytoplankton
Actinastrum aciculare		0	0	0	0		13.3333	23.094	40	0		0	0	0	0		0	0	0	0
Coelastrum astroideum		10	20	0	40		0	0	0	0		0	0	0	0		0	0	0	0
Coelastrum microporum		0	0	0	0		13.3333	23.094	0	40		0	0	0	0		20	28.2843	0	40
Cryptomonas erosa		0	0	0	0		0	0	0	0		60	28.2843	40	80		20	28.2843	0	40
Cyclotella sp.		31370	8496.11	24720	42760		16640	9166.55	7280	25600		13380	2800.14	11400	15360		20820	10040.9	13720	27920
Desmodesmus communis		90	38.2971	40	120		173.333	161.658	80	360		120	169.706	0	240		260	84.8528	200	320
Desmodesmus spinosus		170	20	160	200		53.3333	92.376	0	160		260	84.8528	200	320		160	56.5685	120	200
Diplochloris sp.		40	46.188	0	80		13.3333	23.094	0	40		100	28.2843	80	120		0	0	0	0
Euglena sp.		20	23.094	0	40		0	0	0	0		0	0	0	0		0	0	0	0
Fotterella tetrachlorelloides		70	88.6942	0	200		53.3333	61.101	0	120		80	113.137	0	160		20	28.2843	0	40
Fragilaria sp.		30	60	0	120		40	40	0	80		0	0	0	0		0	0	0	0
Francea sp.		10	20	0	40		13.3333	23.094	0	40		20	28.2843	0	40		0	0	0	0
Kirchneriella sp.		10	20	0	40		26.6667	23.094	0	40		60	84.8528	0	120		20	28.2843	0	40
Lagerheimia ciliata		0	0	0	0		40	69.282	0	120		20	28.2843	0	40		0	0	0	0
Lagerheimia genevensis		10	20	0	40		26.6667	23.094	0	40		20	28.2843	0	40		20	28.2843	0	40
Monoraphidium circinale		80	86.4099	0	200		106.667	100.664	0	200		340	311.127	120	560		100	141.421	0	200
Monoraphidium contortum		2280	543.568	1520	2760		2373.33	951.91	1520	3400		880	113.137	800	960		820	1159.66	0	1640
Monoraphidium griffithii		40	56.5685	0	120		13.3333	23.094	0	40		20	28.2843	0	40		80	56.5685	40	120
Monoraphidium irregulare		250	207.525	120	560		26.6667	23.094	0	40		140	141.421	40	240		280	282.843	80	480
Mucidosphaerium pulchellum		0	0	0	0		0	0	0	0		20	28.2843	0	40		0	0	0	0
Nitzschia acicularis		490	220	280	800		160	80	80	240		0	0	0	0		0	0	0	0
Nitzschia sp.		80	73.0297	0	160		26.6667	46.188	0	80		20	28.2843	0	40		0	0	0	0
Pediastrum boryanum		20	40	0	80		53.3333	61.101	0	120		0	0	0	0		40	56.5685	0	80
Scenedesmus quadricauda		100	120	40	280		53.3333	23.094	40	80		80	56.5685	40	120		40	56.5685	0	80
Tetradesmus lagerheimii		810	385.573	280	1200		1453.33	862.863	840	2440		760	169.706	640	880		580	820.244	0	1160
Tetraedron minimum		0	0	0	0		13.3333	23.094	40	0		0	0	0	0		0	0	0	0
Tetrastrum glabrum		50	100	0	200		120	144.222	280	0		180	28.2843	160	200		160	113.137	80	240
Ulnaria bipes		10	20	0	40		13.3333	23.094	40	0		0	0	0	0		0	0	0	0
Ulnaria ulna		140	23.094	120	160		0	0	0	0		0	0	0	0		180	141.421	80	280
